# Supplementary material for: Silhouette images enable estimation of body fat distribution and associated cardiometabolic risk
Source: NPJ Digit Med. 2022 Jul 27;5:105. doi: 10.1038/s41746-022-00654-1 (PMC9329470; doi:10.1038/s41746-022-00654-1)
Supplement: Supplementary file 2 — Supplementary Data 1-16 [file 41746_2022_654_MOESM2_ESM.xlsx]

## Sheet: List of Supplemental Tables
Table	Table title
Supplementary Data 1	Performance of the deep learning models trained on silhouettes.
Supplementary Data 2	Performance of the deep learning models trained on silhouettes stratified by BMI groups
Supplementary Data 3	Performance of the deep learning models trained on silhouettes stratified by age groups
Supplementary Data 4	Performance of the deep learning models trained on silhouettes stratified by ethnicity group
Supplementary Data 5	Predictors and response variables used in the prediction models for individual fat depot volumes
Supplementary Data 6	Performance of general linear models combining anthropometric and impedance measures
Supplementary Data 7	Performance of Karlsson et al. model in predicting MRI-derived VAT in this study
Supplementary Data 8	UK Biobank fields used to construct disease definitions
Supplementary Data 9	Odds ratio for silhouette-predicted VAT/ASAT ratio with prevalent cardiometabolic diseases
Supplementary Data 10	Odds ratio for MRI-derived VAT/ASAT ratio with prevalent cardiometabolic diseases
Supplementary Data 11	Odds ratio for waist-hip ratio with prevalent cardiometabolic diseases
Supplementary Data 12	Sex- and BMI-specific high waist circumference cutoffs used in this study
Supplementary Data 13	Standardized risk of type 2 diabetes and coronary artery disease by VAT/ASAT quintiles
Supplementary Data 14	Hazard ratios for silhouette-predicted VAT/ASAT ratio with incident cardiometabolic diseases
Supplementary Data 15	Hazard ratios for MRI-derived VAT/ASAT ratio with incident cardiometabolic diseases
Supplementary Data 16	Hazard ratios for waist-hip ratio with incident cardiometabolic diseases

## Sheet: Supplementary Data 1
Supplementary Data 1 Performance of the deep learning models trained on silhouettes.
R2 are displayed with 95% confidence intervals obtained from bootstrapping with 1,000 resamples
MAE: mean absolute error; VAT: visceral adipose tissue volume in Liters; ASAT: abdominal subcutaneous adipose tissue volume in Liters; GFAT: gluteofemoral adipose tissue volume in Liters; VAT/ASAT: unitless VAT divided by ASAT
	Sex-combined		Male		Female
Phenotype	R²	MAE	R²	MAE	R²	MAE
VAT	0.885 (0.882-0.887)	0.577	0.849 (0.844-0.853)	0.693	0.831 (0.825-0.836)	0.468
ASAT	0.934 (0.932-0.935)	0.605	0.890 (0.886-0.894)	0.607	0.944 (0.942-0.946)	0.604
GFAT	0.932 (0.930-0.934)	0.614	0.890 (0.885-0.896)	0.653	0.947 (0.945-0.949)	0.576
VAT/ASAT	0.808 (0.804-0.811)	0.11	0.548 (0.539-0.559)	0.154	0.486 (0.474-0.497)	0.068

## Sheet: Supplementary Data 2
Supplementary Data 2 Performance of the deep learning models trained on silhouettes stratified by BMI groups
38,680 of 40,032 (97%) of participants had BMI available. MAE: mean absolute error
MAE: mean absolute error; VAT: visceral adipose tissue volume in Liters; ASAT: abdominal subcutaneous adipose tissue volume in Liters; GFAT: gluteofemoral adipose tissue volume in Liters; VAT/ASAT: unitless VAT divided by ASAT
VAT	Both			Male			Female
BMI category	R²	MAE	N	R²	MAE	N	R²	MAE	N
Under 25	0.773 (0.765-0.780)	0.444	15446	0.690 (0.676-0.705)	0.579	5975	0.669 (0.656-0.681)	0.358	9471
[25, 30)	0.804 (0.798-0.810)	0.617	16179	0.710 (0.699-0.721)	0.694	9218	0.647 (0.627-0.664)	0.515	6961
[30, 35)	0.813 (0.805-0.822)	0.739	5404	0.641 (0.620-0.661)	0.826	2928	0.606 (0.581-0.631)	0.636	2476
35 and over	0.792 (0.773-0.809)	0.885	1651	0.531 (0.479-0.581)	1.057	689	0.557 (0.516-0.595)	0.761	962
ASAT
BMI category	R²	MAE	N	R²	MAE	N	R²	MAE	N
Under 25	0.855 (0.851-0.860)	0.486	15446	0.706 (0.694-0.718)	0.458	5975	0.843 (0.838-0.849)	0.504	9471
[25, 30)	0.862 (0.858-0.866)	0.601	16179	0.704 (0.692-0.715)	0.581	9218	0.766 (0.754-0.776)	0.629	6961
[30, 35)	0.832 (0.824-0.840)	0.82	5404	0.671 (0.648-0.693)	0.855	2928	0.733 (0.715-0.751)	0.779	2476
35 and over	0.819 (0.799-0.836)	1.057	1651	0.738 (0.699-0.776)	1.2	689	0.791 (0.766-0.813)	0.955	962
GFAT
BMI category	R²	MAE	N	R²	MAE	N	R²	MAE	N
Under 25	0.884 (0.880-0.888)	0.515	15446	0.759 (0.748-0.770)	0.537	5975	0.877 (0.872-0.881)	0.501	9471
[25, 30)	0.884 (0.880-0.887)	0.61	16179	0.782 (0.774-0.790)	0.629	9218	0.874 (0.868-0.879)	0.583	6961
[30, 35)	0.860 (0.853-0.868)	0.762	5404	0.755 (0.739-0.772)	0.816	2928	0.859 (0.849-0.869)	0.698	2476
35 and over	0.791 (0.765-0.818)	1.115	1651	0.596 (0.525-0.671)	1.33	689	0.847 (0.828-0.865)	0.961	962
VAT/ASAT
BMI category	R²	MAE	N	R²	MAE	N	R²	MAE	N
Under 25	0.785 (0.779-0.792)	0.098	15446	0.509 (0.487-0.530)	0.149	5975	0.391 (0.373-0.410)	0.066	9471
[25, 30)	0.802 (0.797-0.808)	0.119	16179	0.545 (0.530-0.559)	0.156	9218	0.512 (0.493-0.531)	0.07	6961
[30, 35)	0.792 (0.782-0.801)	0.117	5404	0.494 (0.466-0.518)	0.158	2928	0.500 (0.465-0.531)	0.067	2476
35 and over	0.771 (0.750-0.792)	0.097	1651	0.506 (0.448-0.564)	0.143	689	0.414 (0.364-0.463)	0.064	962

## Sheet: Supplementary Data 3
Supplementary Data 3 Performance of the deep learning models trained on silhouettes stratified by age groups
MAE: mean absolute error; VAT: visceral adipose tissue volume in Liters; ASAT: abdominal subcutaneous adipose tissue volume in Liters; GFAT: gluteofemoral adipose tissue volume in Liters; VAT/ASAT: unitless VAT divided by ASAT
VAT	Both			Male			Female
Age group	R²	MAE	N	R²	MAE	N	R²	MAE	N
Under 60	0.887 (0.883-0.891)	0.554	11939	0.849 (0.841-0.857)	0.683	5251	0.843 (0.834-0.850)	0.452	6688
[60, 70)	0.888 (0.884-0.891)	0.571	17136	0.853 (0.847-0.859)	0.686	8088	0.837 (0.830-0.844)	0.468	9048
70 and over	0.874 (0.868-0.879)	0.612	10957	0.841 (0.834-0.848)	0.71	6096	0.801 (0.783-0.815)	0.489	4861
ASAT
Age group	R²	MAE	N	R²	MAE	N	R²	MAE	N
Under 60	0.945 (0.942-0.947)	0.629	11939	0.907 (0.901-0.914)	0.632	5251	0.954 (0.952-0.956)	0.626	6688
[60, 70)	0.937 (0.935-0.939)	0.588	17136	0.893 (0.887-0.899)	0.594	8088	0.947 (0.945-0.950)	0.583	9048
70 and over	0.919 (0.916-0.923)	0.605	10957	0.876 (0.868-0.883)	0.601	6096	0.931 (0.926-0.935)	0.611	4861
GFAT
Age group	R²	MAE	N	R²	MAE	N	R²	MAE	N
Under 60	0.936 (0.932-0.940)	0.632	11939	0.891 (0.878-0.902)	0.671	5251	0.947 (0.944-0.951)	0.601	6688
[60, 70)	0.933 (0.930-0.937)	0.606	17136	0.890 (0.880-0.898)	0.655	8088	0.949 (0.947-0.952)	0.562	9048
70 and over	0.928 (0.924-0.931)	0.606	10957	0.894 (0.886-0.901)	0.636	6096	0.945 (0.941-0.948)	0.568	4861
VAT/ASAT
Age group	R²	MAE	N	R²	MAE	N	R²	MAE	N
Under 60	0.810 (0.804-0.817)	0.102	11939	0.530 (0.509-0.550)	0.147	5251	0.453 (0.429-0.477)	0.066	6688
[60, 70)	0.810 (0.804-0.815)	0.108	17136	0.542 (0.527-0.557)	0.153	8088	0.486 (0.468-0.504)	0.067	9048
70 and over	0.792 (0.785-0.799)	0.121	10957	0.548 (0.530-0.566)	0.161	6096	0.498 (0.476-0.522)	0.072	4861

## Sheet: Supplementary Data 4
Supplementary Data 4 Performance of the deep learning models trained on silhouettes stratified by ethnicity group
MAE: mean absolute error; VAT: visceral adipose tissue volume in Liters; ASAT: abdominal subcutaneous adipose tissue volume in Liters; GFAT: gluteofemoral adipose tissue volume in Liters; VAT/ASAT: unitless VAT divided by ASAT
Further substratification by sex was not carried out in this table due to small sample size in many subgroups.
VAT	Both
Ethnicity group	R²	MAE	N
White	0.886 (0.884-0.888)	0.576	38709
Black	0.784 (0.735-0.823)	0.571	329
East Asian	0.867 (0.832-0.897)	0.612	249
South Asian	0.835 (0.802-0.864)	0.58	371
Other	0.873 (0.847-0.896)	0.592	374
ASAT
Ethnicity group	R²	MAE	N
White	0.934 (0.932-0.936)	0.603	38709
Black	0.950 (0.937-0.960)	0.661	329
East Asian	0.927 (0.904-0.946)	0.653	249
South Asian	0.919 (0.901-0.934)	0.717	371
Other	0.933 (0.915-0.947)	0.622	374
GFAT
Ethnicity group	R²	MAE	N
White	0.932 (0.930-0.934)	0.612	38709
Black	0.931 (0.915-0.945)	0.789	329
East Asian	0.945 (0.920-0.962)	0.592	249
South Asian	0.926 (0.909-0.940)	0.655	371
Other	0.931 (0.914-0.946)	0.651	374
VAT/ASAT
Ethnicity group	R²	MAE	N
White	0.808 (0.804-0.812)	0.11	38709
Black	0.773 (0.718-0.828)	0.111	329
East Asian	0.777 (0.723-0.829)	0.099	249
South Asian	0.752 (0.708-0.797)	0.115	371
Other	0.822 (0.790-0.852)	0.108	374

## Sheet: Supplementary Data 5
Supplementary Data 5 Predictors and response variables used in the prediction models for individual fat depot volumes
UK Biobank features
Predictor/response	UK Biobank Field ID	Type	Unit	Comments
Age	21003	continuous/interval	year
Sex	31	dichotomous	0/1
Waist circumference	48	continuous	cm
Hip circumference	49	continuous	cm
Waist-to-hip ratio (WHR)				Derived from waist and hip circumference
Weight	21002	continuous	kg
Height	50	continuous	cm
Body mass index (BMI)				Derived from Height and Weight
Impedance, left arm	23110	continuous	ohm (Ω)
Impedance, right arm	23109	continuous	ohm (Ω)
Impedance, left leg	23108	continuous	ohm (Ω)
Impedance, right leg	23107	continuous	ohm (Ω)
Impedance, whole body	23106	continuous	ohm (Ω)
Non-UK Biobank features
Visceral adipose tissue	N/A	continuous	liter	Determined from whole-body MRI*
Subcutaneous adipose tissue	N/A	continuous	liter	Determined from whole-body MRI*
Glutofemoral adipose tissue	N/A	continuous	liter	Determined from whole-body MRI*
VAT/ASAT	N/A	continuous	unitless	Determined from whole-body MRI*
Whole-body MRI-estimated local fat depot volumes were derived in the following paper
Association of machine learning-derived measures of body fat distribution in >40,000 individuals with cardiometabolic diseases, Agrawal and Klarqvist et al., https://www.medrxiv.org/content/10.1101/2021.05.07.21256854v1

## Sheet: Supplementary Data 6
Supplementary Data 6 Performance of general linear models combining anthropometric and impedance measures
MAE: mean absolute error; VAT: visceral adipose tissue volume in Liters; ASAT: abdominal subcutaneous adipose tissue volume in Liters; GFAT: gluteofemoral adipose tissue volume in Liters; VAT/ASAT: unitless VAT divided by ASAT
Sources for each variable are shown in Table S4; N refers to number of participants that had all predictors available
Model: y ~ Age
Phenotype	Male (N = 19,435)		Female (N = 20,597)
	R²	MAE	R²	MAE
VAT	0.004 (0.002-0.005)	1.845	0.009 (0.006-0.011)	1.193
ASAT	0.005 (0.004-0.008)	1.804	0.003 (0.002-0.005)	2.555
GFAT	0.001 (0.000-0.002)	2.03	0.001 (0.000-0.001)	2.515
VAT/ASAT	0.028 (0.024-0.032)	0.229	0.052 (0.046-0.058)	0.091
Model: y ~ Age + Weight
Phenotype	Male (N = 18,810)		Female (N = 19,870)
	R²	MAE	R²	MAE
VAT	0.571 (0.561-0.580)	1.195	0.601 (0.592-0.611)	0.732
ASAT	0.698 (0.690-0.707)	1.021	0.803 (0.798-0.809)	1.145
GFAT	0.716 (0.707-0.725)	1.074	0.781 (0.775-0.787)	1.188
VAT/ASAT	0.044 (0.039-0.049)	0.226	0.103 (0.095-0.112)	0.087
Model: y ~ Age + Height
Phenotype	Male (N = 19,435)		Female (N = 20,597)
	R²	MAE	R²	MAE
VAT	0.011 (0.009-0.015)	1.837	0.010 (0.008-0.013)	1.193
ASAT	0.019 (0.016-0.024)	1.787	0.004 (0.002-0.005)	2.554
GFAT	0.057 (0.050-0.064)	1.967	0.039 (0.035-0.045)	2.464
VAT/ASAT	0.028 (0.024-0.033)	0.228	0.052 (0.046-0.058)	0.091
Model: y ~ Age + BMI
Phenotype	Male (N = 18,810)		Female (N = 19,870)
	R²	MAE	R²	MAE
VAT	0.608 (0.599-0.618)	1.131	0.612 (0.603-0.622)	0.713
ASAT	0.722 (0.713-0.730)	0.981	0.833 (0.828-0.837)	1.053
GFAT	0.643 (0.632-0.654)	1.212	0.685 (0.677-0.693)	1.427
VAT/ASAT	0.052 (0.046-0.057)	0.225	0.102 (0.094-0.109)	0.087
Model: y ~ Age + Waist circumference
Phenotype	Male (N = 18,845)		Female (N = 19,906)
	R²	MAE	R²	MAE
VAT	0.637 (0.628-0.645)	1.087	0.659 (0.650-0.667)	0.675
ASAT	0.680 (0.670-0.688)	1.044	0.712 (0.705-0.720)	1.372
GFAT	0.622 (0.612-0.632)	1.243	0.466 (0.455-0.477)	1.849
VAT/ASAT	0.069 (0.062-0.076)	0.223	0.168 (0.158-0.177)	0.084
Model: y ~ Age + Hip circumference
Phenotype	Male (N = 18,847)		Female (N = 19,905)
	R²	MAE	R²	MAE
VAT	0.366 (0.355-0.377)	1.456	0.467 (0.456-0.478)	0.853
ASAT	0.584 (0.569-0.596)	1.199	0.764 (0.757-0.770)	1.259
GFAT	0.602 (0.589-0.615)	1.294	0.731 (0.724-0.738)	1.31
VAT/ASAT	0.028 (0.023-0.032)	0.228	0.065 (0.059-0.072)	0.089
Model: y ~ Age + Waist-to-hip Ratio
Phenotype	Male (N = 18,845)		Female (N = 19,905)
	R²	MAE	R²	MAE
VAT	0.441 (0.430-0.452)	1.344	0.332 (0.322-0.343)	0.946
ASAT	0.283 (0.272-0.297)	1.512	0.171 (0.161-0.180)	2.292
GFAT	0.213 (0.203-0.225)	1.783	0.027 (0.023-0.032)	2.478
VAT/ASAT	0.138 (0.129-0.148)	0.214	0.246 (0.235-0.256)	0.08
Model: y ~ Age + five Impedance measurements
Phenotype	Male (N = 18,427)		Female (N = 19,445)
	R²	MAE	R²	MAE
VAT	0.134 (0.125-0.143)	1.715	0.149 (0.140-0.160)	1.098
ASAT	0.140 (0.131-0.150)	1.689	0.187 (0.178-0.198)	2.322
GFAT	0.137 (0.128-0.147)	1.891	0.189 (0.178-0.200)	2.287
VAT/ASAT	0.050 (0.044-0.057)	0.225	0.069 (0.063-0.076)	0.089
Model: y ~ Age + Weight + Height + BMI + Waist circumference + Hip circumference + WHR + five Impedance measurements
Phenotype	Male (N = 18,425)		Female (N = 19,443)
	R²	MAE	R²	MAE
VAT	0.724 (0.717-0.732)	0.934	0.731 (0.723-0.739)	0.588
ASAT	0.829 (0.823-0.835)	0.767	0.898 (0.895-0.901)	0.812
GFAT	0.793 (0.785-0.801)	0.907	0.856 (0.852-0.860)	0.955
VAT/ASAT	0.171 (0.161-0.181)	0.209	0.262 (0.252-0.272)	0.079
Model: y ~ Age + Silhouette
Phenotype	Male (N = 19,435)		Female (N = 20,597)
	R²	MAE	R²	MAE
VAT	0.849 (0.845-0.852)	0.693	0.832 (0.827-0.838)	0.466
ASAT	0.894 (0.890-0.898)	0.594	0.947 (0.946-0.949)	0.586
GFAT	0.891 (0.885-0.896)	0.651	0.948 (0.946-0.949)	0.571
VAT/ASAT	0.553 (0.542-0.562)	0.153	0.504 (0.492-0.516)	0.065

## Sheet: Supplementary Data 7
Supplementary Data 7 (A) Regression coefficients for DEXA-derived VAT from Karlsson et al. Nature Medicine 2019
Adopted from Karlsson et al. Nature Medicine 2019 paper titled "Contribution of genetics to visceral adiposity and its relation to cardiovascular and metabolic disease"
Predictor	Males	Females
Age (year)	-17.02	-5.531
Menopausal status (yes)		34.84
Waist circumference (cm)	8.335	-24.67
Hip circumference (cm)	10.34	26.24
Height (cm)	-50.71	-13.83
Weight (kg)	71.21	26.30
Impedance left arm (Ω)	106.4	83.11
Impedance right arm (Ω)	-35.20	-1.599
Impedance left leg (Ω)	160.5	89.01
Impedance right leg (Ω)	-50.25	24.24
Impedance body (Ω)	-85.24	-89.59
Age*Weight	0.3914	0.2111
Waist*Weight	0.3042	0.7424
Hip*Weight	-0.5459	-0.6694
Height*Impedance left arm	-0.7007	-0.5454
Height*Impedance right arm	0.2020	0.005128
Height*Impedance left leg	-1.006	-0.5817
Height*Impedance right leg	0.2949	-0.1415
Height*Impedance body	0.5900	0.5903
Intercept	2.286	-281.6
Supplementary Data 7 (B) Performance of Karlsson et al. model in predicting MRI-derived VAT in this study
MAE: mean absolute error; VAT: visceral adipose tissue volume in Liters
Sources for each variable are shown in Table S4; N refers to number of participants that had all predictors available
Note that the original model was calibrated to VAT mass rather than volume; MAE was computed by assuming a fat density of 0.9 g/cm3
Model: y ~ Karlsson et al. model
Phenotype	Male (N = 18,425)		Female (N = 16,755)
	R²	MAE	R²	MAE
VAT	0.719 (0.709-0.728)	5.497	0.710 (0.694-0.724)	1.675

## Sheet: Supplementary Data 8
Supplementary Data 8 (A) UK Biobank fields used to construct type 2 diabetes definition
Description	Fields	Description
Step 1: Select individuals with self-reported type 2 diabetes in nurse interview, relevant inpatient ICD-10 code, or relevant death registry record.	20002 (self-report), 41202/41204 (ICD-10), 40001/40002 (death register)	20002: 1223 41202/41204: E11, E11.0 - E11.9 40001/40002: E11, E11.0 - E11.9
Step 2A: Identify individuals with a single recorded Hemoglobin A1C >= 6.5% on the date of or prior to date of imaging (Instance 2)	30750	Select converted value >= 6.5%
Step 2B: Identify individuals who report taking non-insulin diabetes medication and self-report history of diabetes	20002 (medical history), 20003 (medication history)	20002: 1220, 1221, 1223 20003: 1140884600,1140857584,1140874706,1140874664,1140874674,1140874718,1140857494,1140874744,1140874646,1140874658,1141152590,1140874712,1140874666,1140874650,1140874724,1140874726,1140874728,1140874736,1140910564,1140874732,1140874652,1141169504,1140857496,1140874746,1140868908,1140857508,1141157284,1140874660,1141177606,1141189094,1141189090,1141177600,1140874686,11411…
Step 2C: Identify individuals who are using insulin without a history of type 1 diabetes	20002 (medical history), 6153/6177 (insulin history)	20002: 1222 6153/6177: value = 3
Step 3: Define prevalent type 2 diabetes as any individual who satisfies Step 1 with recorded date before date of imaging OR satisfies Step 2A-C
Step 4: Define incident type 2 diabetes as any individual who satisfies Step 1 with a recorded date after the date of imaging
Supplementary Data 8 (B) UK Biobank fields used to construct coronary artery disease definition
Fields	Description
20002 (self-report medical history)	1075
20004 (self-report surgical history)	1070, 1095, 1523
6150 (doctor diagnosed diseases)	1
41202/41204 (ICD-10 codes), 40001/40002 (death registry)	I21, I21.0-I21.4, I21.9, I22, I22.0-I22.1, I22.8-I22.9, I23, I23.0-I23.6, I23.8, I24, I24.0-I24.1, I24.8-I24.9, I25.1-I25.2, I25.5-I25.6, I25.8-I25.9
41200/41210 (OPCS-4 surgical codes)	K40, K40.1-K40.4, I40.8-K40.9, K41, K41.1-K41.4, K41.8-K41.9, K42, K42.1-K42.4, K42.8-K42.9, K43, K43.1-K43.4, K43.8-K43.9, K44, K44.1-K44.2, K44.8-K44.9, K45.1-K45.6, K45.8-K45.9, K46, K46.1-K46.5, K46.8-K46.9, K49.1-K49.4, K49.8-K49.9, K50.1-K50.2, K50.4, K75.1-K75.4, K75.8-K75.9
41203/41205 (ICD-9 codes)	410, 410.9, 411, 411.9, 4112, 412.9, 414.0, 414.8, 414.9
Supplementary Data 8 (C) UK Biobank fields used to construct hypertension definition
Fields	Description
20002 (self-report medical history)	1065, 1072
6150 (doctor diagnosed diseases)	4
41202/41204 (ICD-10 codes), 40001/40002 (death registry)	I10, I11, I11.0, I11.9, I12, I12.0, I12.9, I13, I13.0, I13.1, I13.2, I13.9, I15, I15.0, I15.1, I15.2, I15.8, I15.9
41203/41205 (ICD-9 codes)	401, 4010, 4011, 4019, 402, 4020, 4021, 4029, 403, 4030, 4031, 4039, 404, 4040, 4041, 4049, 405, 4050, 4051, 4059
Supplementary Data 8 (D) UK Biobank fields used to construct hypercholesteromia definition
Fields	Description
20002 (self-report medical history)	1473
41202/41204 (ICD-10 codes), 40001/40002 (death registry)	E78.0;E78.1;E78.2;E78.4;E78.5

## Sheet: Supplementary Data 9
Supplementary Data 9 Odds ratio for silhouette-predicted VAT/ASAT ratio with prevalent cardiometabolic diseases
Odds ratio per sex-specific standard deviation (OR/SD) are reported for prevalent disease associations.
N = 38,676 is the largest cohort analyzed because individuals missing BMI or waist circumference were excluded.
All models are adjusted for age at the time of imaging, sex (as applicable), and imaging center.
T2D: type 2 diabetes; CAD: coronary artery disease; HTN: hypertension; HLD: hypercholesteromia
Prevalent T2D	No. Affected/Total No. (%)	Disease ~ VAT/ASAT (silhouette) + BMI + Waist		Disease ~ VAT/ASAT (silhouette) + BMI		Disease ~ VAT/ASAT (silhouette)
		VAT/ASAT OR (95% CI)	P-value	VAT/ASAT OR (95% CI)	P-value	VAT/ASAT OR (95% CI)	P-value
Male	1229/18808 (6.5)	1.70 (1.61-1.80)	4.9e-80	1.74 (1.65-1.83)	2.8e-88	1.78 (1.69-1.87)	2e-101
Female	611/19868 (3.1)	1.74 (1.62-1.86)	5.8e-55	1.83 (1.72-1.95)	1.8e-78	1.97 (1.85-2.09)	1.8e-108
Male - Normal (BMI < 25)	196/5974 (3.3)	2.05 (1.77-2.37)	3.5e-22	2.14 (1.87-2.46)	1.9e-27	2.11 (1.85-2.40)	1.7e-28
Male - Overweight (25 <= BMI < 30)	549/9217 (6.0)	1.80 (1.66-1.96)	2.4e-46	1.82 (1.68-1.97)	5.7e-49	1.84 (1.70-1.99)	1.3e-51
Male - Obese (30 <= BMI < 35)	337/2928 (11.5)	1.62 (1.44-1.81)	1.2e-16	1.65 (1.47-1.85)	4.4e-18	1.62 (1.44-1.81)	5.3e-17
Male - SevereObese (BMI >= 35)	147/689 (21.3)	1.64 (1.32-2.03)	8.7e-06	1.64 (1.32-2.04)	7.4e-06	1.45 (1.19-1.78)	0.00032
Female - Normal	107/9471 (1.1)	1.84 (1.56-2.18)	7.4e-13	1.93 (1.67-2.23)	1.2e-18	1.96 (1.70-2.27)	2.1e-20
Female - Overweight	225/6959 (3.2)	1.74 (1.57-1.92)	1.5e-26	1.82 (1.66-2.00)	1.4e-35	1.83 (1.67-2.01)	8.8e-37
Female - Obese	152/2476 (6.1)	1.70 (1.47-1.97)	1.3e-12	1.85 (1.61-2.12)	1.2e-18	1.84 (1.61-2.11)	1.9e-18
Female - SevereObese	127/962 (13.2)	1.67 (1.36-2.05)	1.2e-06	1.75 (1.44-2.12)	1.5e-08	1.68 (1.39-2.03)	8.2e-08
Prevalent CAD	No. Affected/Total No. (%)
		VAT/ASAT OR (95% CI)	P-value	VAT/ASAT OR (95% CI)	P-value	VAT/ASAT OR (95% CI)	P-value
Male	1495/18808 (7.9)	1.22 (1.16-1.29)	4.9e-14	1.21 (1.15-1.27)	6.1e-13	1.24 (1.18-1.31)	2e-17
Female	397/19868 (2.0)	1.21 (1.09-1.33)	0.00018	1.19 (1.09-1.30)	9.7e-05	1.27 (1.17-1.38)	3.1e-08
Male - Normal	378/5974 (6.3)	1.40 (1.24-1.57)	4.2e-08	1.34 (1.19-1.50)	5.4e-07	1.37 (1.23-1.53)	1.3e-08
Male - Overweight	734/9217 (8.0)	1.18 (1.10-1.28)	8.2e-06	1.17 (1.09-1.26)	2.2e-05	1.18 (1.09-1.26)	1.2e-05
Male - Obese	299/2928 (10.2)	1.16 (1.03-1.31)	0.017	1.16 (1.03-1.31)	0.018	1.16 (1.02-1.31)	0.019
Male - SevereObese	84/689 (12.2)	1.45 (1.12-1.87)	0.004	1.45 (1.12-1.87)	0.005	1.41 (1.10-1.80)	0.007
Female - Normal	122/9471 (1.3)	1.29 (1.05-1.59)	0.014	1.24 (1.03-1.49)	0.024	1.26 (1.05-1.51)	0.014
Female - Overweight	166/6959 (2.4)	1.17 (1.02-1.36)	0.029	1.14 (0.99-1.30)	0.061	1.14 (1.00-1.30)	0.054
Female - Obese	75/2476 (3.0)	1.11 (0.89-1.37)	0.356	1.14 (0.94-1.39)	0.184	1.14 (0.94-1.39)	0.188
Female - SevereObese	34/962 (3.5)	1.28 (0.90-1.82)	0.166	1.34 (0.96-1.86)	0.084	1.34 (0.96-1.86)	0.081
Prevalent HTN	No. Affected/Total No. (%)
		VAT/ASAT OR (95% CI)	P-value	VAT/ASAT OR (95% CI)	P-value	VAT/ASAT OR (95% CI)	P-value
Male	6974/18808 (37.1)	1.31 (1.27-1.35)	1.5e-58	1.31 (1.27-1.35)	1.3e-60	1.40 (1.36-1.45)	5.7e-101
Female	4910/19868 (24.7)	1.24 (1.19-1.28)	4.8e-30	1.23 (1.18-1.27)	8.8e-33	1.38 (1.34-1.43)	6e-87
Male - Normal	1503/5974 (25.2)	1.37 (1.27-1.47)	3.9e-17	1.34 (1.25-1.44)	1.7e-16	1.40 (1.31-1.50)	6.1e-23
Male - Overweight	3490/9217 (37.9)	1.31 (1.25-1.37)	1.1e-31	1.31 (1.25-1.37)	5.4e-33	1.34 (1.28-1.40)	6.4e-38
Male - Obese	1543/2928 (52.7)	1.24 (1.15-1.35)	8.1e-08	1.25 (1.15-1.35)	5.8e-08	1.23 (1.13-1.33)	3.7e-07
Male - SevereObese	438/689 (63.6)	1.39 (1.14-1.70)	0.001	1.40 (1.15-1.71)	0.00096	1.27 (1.05-1.53)	0.012
Female - Normal	1580/9471 (16.7)	1.22 (1.13-1.31)	4.5e-08	1.21 (1.13-1.29)	5.1e-09	1.24 (1.16-1.32)	1.5e-11
Female - Overweight	1856/6959 (26.7)	1.22 (1.16-1.29)	7.4e-13	1.21 (1.15-1.27)	9.3e-14	1.23 (1.17-1.29)	2.6e-16
Female - Obese	976/2476 (39.4)	1.28 (1.17-1.39)	2.2e-08	1.27 (1.17-1.37)	4.4e-09	1.27 (1.17-1.37)	4e-09
Female - SevereObese	498/962 (51.8)	1.36 (1.17-1.58)	5.4e-05	1.33 (1.15-1.53)	7.9e-05	1.28 (1.12-1.47)	0.00045
Prevalent HLD	No. Affected/Total No. (%)
		VAT/ASAT OR (95% CI)	P-value	VAT/ASAT OR (95% CI)	P-value	VAT/ASAT OR (95% CI)	P-value
Male	5258/18808 (28.0)	1.27 (1.23-1.31)	1.4e-42	1.26 (1.22-1.31)	5.4e-43	1.32 (1.28-1.36)	1.7e-61
Female	3088/19868 (15.5)	1.36 (1.30-1.42)	1.4e-47	1.35 (1.30-1.40)	5.6e-54	1.42 (1.37-1.48)	2e-80
Male - Normal	1264/5974 (21.2)	1.35 (1.25-1.45)	2.7e-14	1.32 (1.22-1.42)	1.7e-13	1.37 (1.27-1.47)	2.4e-18
Male - Overweight	2679/9217 (29.1)	1.23 (1.17-1.29)	1.9e-17	1.23 (1.17-1.29)	6.1e-18	1.24 (1.19-1.30)	3e-20
Male - Obese	1050/2928 (35.9)	1.23 (1.14-1.34)	4.7e-07	1.23 (1.14-1.34)	4.6e-07	1.22 (1.13-1.33)	1e-06
Male - SevereObese	265/689 (38.5)	1.26 (1.04-1.51)	0.017	1.26 (1.04-1.52)	0.016	1.20 (1.00-1.43)	0.047
Female - Normal	1116/9471 (11.8)	1.33 (1.23-1.44)	8.1e-13	1.31 (1.22-1.41)	3.1e-14	1.35 (1.26-1.45)	6.8e-18
Female - Overweight	1212/6959 (17.4)	1.39 (1.31-1.48)	1.7e-25	1.36 (1.28-1.44)	1.2e-26	1.36 (1.28-1.44)	6.6e-27
Female - Obese	546/2476 (22.1)	1.35 (1.22-1.49)	4.2e-09	1.33 (1.22-1.46)	6.7e-10	1.33 (1.22-1.46)	5.7e-10
Female - SevereObese	214/962 (22.2)	1.28 (1.08-1.51)	0.005	1.35 (1.15-1.58)	0.00026	1.34 (1.14-1.57)	0.00032

[truncated: 7 more sheets: Supplementary Data 10, Supplementary Data 11, Supplementary Data 12, Supplementary Data 13, Supplementary Data 14, Supplementary Data 15, Supplementary Data 16]
